# Supplementary material for: Methods to Determine the Lagrangian Shear Experienced by Platelets during Thrombus Growth
Source: PLoS One. 2015 Dec 14;10(12):e0144860. doi: 10.1371/journal.pone.0144860 (PMC4682839; doi:10.1371/journal.pone.0144860)
Supplement: S1 Table — The shear data used to generate the individual pathlines. (XLSX) [file pone.0144860.s002.xlsx]

## Sheet: P1
SR	T
9448.64	0.000511461
9492.04	0.00239966
7874.88	0.00283235
8405.46	0.00317213
6843.34	0.00349312
6568.86	0.0038178
5950.19	0.00416647
5443.92	0.00524185
4531.98	0.00551831
4323.1	0.00580928
3837.71	0.00610288
3857.77	0.00942249
2034.97	0.00962301
2025.86	0.0120083
1843.39	0.012286
1813.88	0.012821
1811.98	0.0130754
1835.28	0.0183946
1183.84	0.0197207
1174.23	0.0199372
1184.94	0.0214718
1447.42	0.0229782
1858.01	0.0230606
1829.94	0.0231424
1816.81	0.0232238
1797.47	0.0237119
1827.56	0.023958
1825.59	0.0242092
1679.21	0.0249285
1511.64	0.0251185
1472.74	0.0253169
1410.87	0.0256137
1318.95	0.0258427
1274.62	0.0260766
1209.09	0.0264184
1101.93	0.0268144
1021.83	0.0272474
953.977	0.0288753
790.499	0.0298125
716.019	0.0304299
685.278	0.031091
657.748	0.031828
614.239	0.0408516
104.768	0.0505473
112.887	0.053049
114.375	0.0555147
115.567	0.0579525
114.977	0.0603624
114.215	0.062752
113.463	0.0958542
562.682	0.0969329
494.087	0.0983315
401.073	0.105919
129.338	0.108276
140.707	0.121164
321.322	0.125258
205.891	0.127403
237.238	0.219711
135.051	0.27474
178.137	0.298709
195.483	0.319317
207.066	0.347681
225.157	0.369528
238.179	0.392706
274.934	0.407686
304.858	0.431351
357.067	0.441265
395.403	0.451555
431.187	0.46949
509.494	0.478959
552.064	0.489501
590.724	0.499568
628.167	0.511464
658.063	0.522682
683.354	0.555257
714.486	0.566341
711.817	0.577437
703.939	0.588872
681.393	0.600412
652.797	0.612499
622.271	0.622441
585.393	0.632573
545.851	0.643164
501.452	0.652511
462.155	0.69559
304.322	0.706453
270.092	0.725671
225.049	0.739878
196.898	0.766745
161.778	0.777247
147.176	0.793168
137.414	0.808687
144.794	0.822465
145.321	0.834039
164.88	0.844242
181.295	0.853471
201.528	0.862
223.089	0.869871
244.48	0.877138
264.245	0.883925
280.869	0.890413
297.946	0.897021
309.09	0.903139
315.268	0.908434
316.901	0.914214
315.497	0.929324
296.323	0.96558
202.287	1.06294
78.951	1.07588
79.6034	1.08838
80.8097	1.1002
83.3415	1.1111
85.409	1.12175
88.7217	1.13172
92.4825	1.14115
97.1786	1.43401
425.511	1.43591
424.809	1.4378
425.358	1.44668
394.342	1.44867
385.838	1.45251
368.005	1.45458
353.825	1.50601
207.374	1.52034
199.914	1.52514
196.081	1.53003
190.37	1.55448
171.61	1.55833
165.899	1.56118
165.383	1.56794
169.18	1.57048
175.668	1.5728
175.894	1.57537
175.094	1.57665
176.438	1.58032
179.348	1.58621
188.035	1.58746
190.928	1.58871
194.076	1.58995
196.57	1.60085
283.234	1.60187
300.263	1.60283
319.315	1.60373
336.711	1.60639
387.68	1.60755
412.77	1.60857
435.095	1.60944
456.041	1.61021
477.34	1.61191
518.752	1.61266
541.109	1.6136
571.431	1.61442
600.324	1.61514
633.327	1.61572
664.818	1.61632
692.723	1.61672
721.973	1.61716
742.12	1.6174
748.41	1.61763
764.968	1.61786
791.626	1.61807
793.149	1.61839
802.513	1.61958
829.982	1.61976
834.018	1.6203
847.65	1.62048
852.266	1.62057
854.245	1.62075
853.622	1.62093
853.22	1.62129
859.214	1.62148
860.028	1.62295
874.065	1.62449
952.012	1.62494
993.949	1.62536
1031.02	1.62612
1082.99	1.62753
1228.51	1.63033
1440.2	1.6315
1494.22	1.63268
1546.4	1.63489
1630.82	1.63723
1686.89	1.64009
1723.94	1.75552
1892.84	1.82548
1894.47	2.1831
1898.42	2.25907
1898.82	2.71686
1900.1	2.71841
1900.1	2.71996
1900.1	2.72151
1900.11	2.72306
1900.11	2.72461
1900.11	2.72616
1900.11	2.72771
1900.11	2.72926
1900.12	2.73081
1900.12	2.73236
1900.12	2.73391
1900.12	2.73546
1900.13	2.73701
1900.13	2.73856
1900.13	2.74011
1900.13	2.74166
1900.14	2.74321
1900.14	2.74476
1900.14	2.74631
1900.14	2.74786
1900.14	2.74941
1900.15	2.75096
1900.15	2.75251
1900.15	2.75406
1900.15	2.75561
1900.16	2.75716
1900.16	2.75872
1900.16	2.76027
1900.16	2.76182
1900.16	2.76337
1900.17	2.76492
1900.17	2.76647
1900.17	2.76802
1900.17	2.76957
1900.18	2.77112
1900.18	2.77267
1900.18	2.77422
1900.18	2.77578
1900.18	2.77733
1900.19	2.77888
1900.19	2.78043
1900.19	2.78198
1900.19	2.78353
1900.2	3.16981

## Sheet: P2
SR	T
2101.6	0.0150547
1957.12	0.0218804
1576.81	0.0268801
1803.53	0.0441456
1348.4	0.0508928
1518.48	0.0642115
1237.78	0.0708135
1324.81	0.090023
1227.4	0.1132
1253.12	0.121226
1238.74	0.134176
1271.33	0.163216
1110.1	0.186807
1108.86	0.196122
1093.19	0.204583
1135.96	0.226756
1153.92	0.234775
1214.33	0.250337
1275.47	0.255282
1239.68	0.2738
1347.55	0.288047
1307.12	0.295493
1348.44	0.313889
1279.28	0.320603
1185.67	0.331108
1204.71	0.341977
1146.92	0.351428
1089.49	0.360713
1082.35	0.36658
1084.64	0.370916
1111.96	0.375119
1133.52	0.378448
1147.67	0.381899
1163.59	0.38454
1179.71	0.386981
1190.78	0.389445
1192.53	0.39186
1191.33	0.394663
1208.67	0.397541
1237.76	0.400583
1283.76	0.403774
1358.35	0.407123
1463.68	0.4107
1459.6	0.414501
1469.08	0.418241
1483.91	0.420885
1539.45	0.423415
1577.97	0.425969
1574.2	0.42867
1576.42	0.431451
1578.84	0.434117
1587.89	0.436872
1600.68	0.439738
1622.19	0.442465
1638.13	0.445113
1638.08	0.44781
1660.66	0.450899
1691.05	0.453976
1712.75	0.456611
1702.11	0.459378
1693.85	0.462478
1691.93	0.465523
1687.79	0.468865
1690.13	0.472463
1692.53	0.476214
1682.55	0.480014
1618.38	0.483903
1632.22	0.489081
1632.83	0.494506
1605.77	0.501946
1548.6	0.506395
1500.68	0.514649
1441.89	0.532033
1356.16	0.536761
1318.3	0.544843
1286.32	0.554182
1246.3	0.563686
1168.57	0.571879
1126.24	0.582875
1086.9	0.591496
1073.47	0.599311
1066.39	0.606331
1059.83	0.613679
1067.23	0.620182
1076.97	0.626682
1093.04	0.633374
1113.16	0.639696
1132.7	0.645743
1156.84	0.651729
1184.71	0.65839
1206.48	0.665003
1230.57	0.672113
1255.16	0.679464
1290.39	0.688919
1332.62	0.698806
1382.71	0.707671
1438.99	0.723165
1506.4	0.734321
1574.97	0.746746
1649.81	0.756723
1720.62	0.766414
1788.45	0.783064
1874.11	0.789911
1937.9	0.795764
2014.64	0.803065
2100.18	0.808921
2178.84	0.814215
2252.11	0.819458
2314.63	0.824595
2367.16	0.830038
2409.25	0.835936
2436.49	0.842091
2451.59	0.848894
2470.37	0.858112
2464.1	0.868441
2466.14	0.877807
2461.24	0.888815
2466.15	0.897598
2469.68	0.908473
2482.51	0.915169
2490.55	0.922044
2518.77	0.926364
2444.84	0.93097
2406.45	0.935354
2386.36	0.938664
2366.68	0.942537
2337.22	0.946199
2320.23	0.950172
2321.6	0.953984
2328.13	0.957526
2325.11	0.960802
2224.45	0.96497
2190	0.968324
2175.72	0.971958
2192.93	0.976494
2153.22	0.980722
2153.57	0.988827
2112.34	0.994298
2035.41	0.997447
2038.58	1.00373
1929.93	1.01312
1866.99	1.02167
1859.55	1.03107
1807.6	1.03677
1728.85	1.04302
1707.13	1.04896
1691.44	1.05558
1663.62	1.06335
1644.22	1.07162
1634.17	1.08112
1630.24	1.09071
1637.53	1.09855
1657.36	1.10692
1678.74	1.11175
1705.49	1.11668
1712.6	1.11981
1719.81	1.12294
1731.39	1.12582
1740.05	1.12845
1743.98	1.13085
1675.14	1.13359
1622.49	1.1381
1572.59	1.13985
1657.02	1.14259
1586.85	1.14615
1511.76	1.14807
1586.38	1.15081
1593.53	1.15377
1602.92	1.1563
1671.2	1.15892
1720.03	1.16274
1705.83	1.16552
1675.46	1.16829
1694.42	1.17107
1700.78	1.17387
1678.27	1.1766
1646.07	1.17939
1599.33	1.18206
1548.49	1.18475
1498.6	1.18748
1472.62	1.19057
1468.1	1.19355
1486.62	1.19735
1536.03	1.20171
1591.11	1.20682
1655.37	1.21518
1708.99	1.22667
1760.27	1.23844
1796.29	1.25037
1812.61	1.26048
1793.15	1.26704
1736.28	1.27249
1737.07	1.27819
1721.08	1.28408
1692.53	1.29038
1666.8	1.29876
1652.05	1.30539
1631.57	1.31181
1622.09	1.32031
1610.85	1.33719
1619.09	1.34876
1622.37	1.37155
1637.16	1.39508
1667.09	1.55437
1691.63	1.77511
1712.67	1.90994
1746.43	1.96469
1776.45	1.99446
1796.25	2.02471
1807.44	2.08028
1824.36	2.3479
1832.69	3.15839

## Sheet: P3
SR	T
790.567	0.0250022
782.057	0.0495993
777.492	0.0709401
777.704	0.0894026
780.245	0.107299
788.624	0.121912
800.392	0.137667
818.246	0.152186
839.853	0.167199
864.578	0.180874
897.288	0.193696
927.707	0.21012
996.995	0.22403
1080.67	0.243975
1154.48	0.254063
1212.21	0.262096
1293.85	0.289664
1401.34	0.2997
1478.38	0.308807
1670.92	0.315719
1724.61	0.32648
1865.38	0.333605
1929.76	0.33851
1949.45	0.34624
1995.88	0.355503
2022.21	0.363757
2094.02	0.370014
2143.45	0.378878
2178.84	0.389463
2161.96	0.399133
2132.61	0.412941
2095.92	0.423271
2091.36	0.43495
2034.28	0.44573
1958.32	0.456182
1918	0.465748
1874.77	0.479654
1749.25	0.494779
1599.89	0.502872
1465.61	0.509012
1332.62	0.519617
1221.23	0.526308
1119.83	0.533978
1147.95	0.545061
1184.94	0.554909
1211.25	0.564168
1261.69	0.57736
1390.85	0.586305
1415.85	0.59585
1541.9	0.605198
1655.71	0.613077
1799.14	0.621711
1899.6	0.629715
2098.32	0.638473
2132.11	0.647249
2130.46	0.660268
2127.66	0.667881
2173.53	0.674424
2269.2	0.696889
2348.59	0.701987
2361	0.711433
2315.52	0.722329
2361.28	0.729432
2227.34	0.74883
2255.04	0.771573
2281.12	0.798771
2237.57	0.813422
2158.68	0.839206
2209.84	0.8689
2174.87	0.887072
2093.94	0.914853
2079.92	0.945732
2098.85	0.974003
2142.43	0.985747
2054.4	1.00238
2052.44	1.01347
2114.52	1.06652
2194.92	1.08966
2254.85	1.10311
2272.64	1.11875
2340.93	1.13305
2375.1	1.15654
2627.84	1.18638
2799.22	1.19135
2595.51	1.23229
2768.73	1.25862
3233.28	1.2611
2830.6	1.26763
2760.84	1.27586
3350.05	1.28058
4487	1.28426
3842.39	1.30453
4105.69	1.32729
4106.36	1.33388
4025.14	1.34832
3952.31	1.37704
3827.99	1.3866
3724.82	1.43383
3667.89	1.52744
3597.31	1.54364
3622.32	1.55505
4150.33	1.58462
4169.4	1.61246
3633.5	1.62036
3824.46	1.62872
3687.45	1.63521
3459.98	1.65769
3575.14	1.67356
3736.38	1.70653
3737.48	1.7105
3722.18	1.72569
4365.73	1.72891
5426.24	1.73356
3167.68	1.76359
2864.35	1.77079
2717.79	1.77594
2562.17	1.80159
2327.09	1.81699
2178.02	1.82128
2020.57	1.83097
1970.18	1.83514
2411.84	1.8496
2086.18	1.86006
2187.24	1.86976
2290.03	1.88962
2422.49	1.90552
2590.91	1.9293
2758.93	1.94457
2934.04	1.95318
3228.67	1.96697
3432.23	1.97688
3741.58	1.9797
3889.09	1.98496
5110.98	1.98839
4549.32	1.99286
4555.74	1.99777
4962.87	2.00276
3880.92	2.00951
3558.89	2.01556
3449.43	2.02567
3249.35	2.03278
3015.78	2.04509
2952.68	2.04948
2606.48	2.06174
2548.27	2.07536
2273.09	2.08304
2101.15	2.08624
1911.62	2.0942
1817.84	2.11448
1645.16	2.12517
1624.94	2.13216
1490.94	2.14176
1461.88	2.15074
1423.85	2.1572
1434.95	2.16669
1467.07	2.17409
1494.6	2.18083
1516.87	2.18787
1556.14	2.19355
1606.5	2.19912
1678.13	2.20505
1769.85	2.20978
1869.69	2.21486
1979.91	2.21976
2125.28	2.22422
2258.55	2.229
2406.77	2.23423
2587.77	2.23755
2764.55	2.24144
2992.35	2.24856
3236.56	2.25248
3510.63	2.25773
3735.45	2.26057
3960.23	2.2657
4193.86	2.27086
4507.53	2.27379
4717.55	2.27848
4988.64	2.28338
5146.53	2.28653
5248.66	2.29088
5382.7	2.29468
5509.42	2.29836
5744.87	2.30153
5990.03	2.30562
5689.77	2.30926
5769.57	2.31359
5848.51	2.32129
5568.03	2.32597
5688.08	2.33049
5511.76	2.33247
5370.85	2.33881
5433.75	2.3404
5477.96	2.34212
5296.6	2.34619
5697.88	2.34984
5488.56	2.35425
5622.63	2.36245
5030.71	2.36837
4828	2.37525
4650	2.38334
4452.56	2.38644
4596.49	2.391
4268.66	2.39859
4160.72	2.40376
3861.99	2.4107
3836.02	2.41546
3605.97	2.42881
3587.21	2.43291
3348.86	2.44637
3326.3	2.45047
3184.14	2.45643
3026.13	2.46285
2965.76	2.46869
2866.91	2.4788
2752.23	2.48057
2646.52	2.48292
2481.31	2.48605
2427.28	2.48763
2369.23	2.48948
2283.49	2.49127
2220.31	2.49306
2159.42	2.49477
2100.05	2.4967
2055.92	2.49848
1995.36	2.50042
1921.45	2.50262
1885.64	2.50495
1864.23	2.50707
1799.25	2.50948
1765.34	2.51266
1763.87	2.51468
1774.52	2.51765
1729.69	2.52037
1699.36	2.52276
1761.42	2.52529
1853.12	2.52812
1882.18	2.53117
1864.68	2.53363
1839.5	2.53622
1859.64	2.53878
1871.61	2.54129
1842.32	2.54369
1791.52	2.54611
1727.05	2.54841
1655.72	2.55079
1602.25	2.55319
1565.04	2.5559
1580.76	2.55863
1622.77	2.56193
1696.71	2.56643
1774.73	2.57175
1855.21	2.58126
1920.1	2.59368
1965.47	2.60683
1996.55	2.61633
1972.46	2.62494
1945.38	2.63173
1917.52	2.63841
1896.27	2.64318
1843.52	2.64861
1787.63	2.65404
1737.01	2.66089
1707.32	2.66749
1681.68	2.67428
1651.71	2.68425
1639.3	2.69994
1637.5	2.71244
1645.91	2.72764
1661.59	2.78973
1683.25	2.88337
1700.9	2.94938

## Sheet: P4
SR	T
9286.71	0.00523876
9363.39	0.00948226
9397.17	0.0136747
9483.75	0.0167521
9580.32	0.0203052
9669.8	0.0242327
9621.8	0.0275851
9554.12	0.0323511
9442.29	0.0342586
9690.09	0.0360366
9743.54	0.0375327
9762.03	0.0391849
9502.09	0.0413234
9358.86	0.0430325
8838.19	0.0447255
8500.32	0.0462667
8250.4	0.0476993
8534.66	0.0507179
7337.34	0.0538901
7090.49	0.059172
6423.98	0.0891184
6194.61	0.0997226
5939.95	0.107477
5659.89	0.112295
5368.58	0.115794
5171.97	0.118821
5004.49	0.121423
4823.02	0.123937
4680	0.126569
4562.44	0.12893
4464.17	0.131445
4387.86	0.134133
4310.9	0.136903
4254.25	0.139953
4183.53	0.143061
4139.7	0.149392
4122.44	0.154443
5992.94	0.156361
5729.03	0.158236
6125.93	0.162178
1965.04	0.165001
1915.22	0.168232
1849.37	0.171719
1784.73	0.175584
1723.5	0.180452
1690.49	0.18621
1673.78	0.189899
2018.28	0.205462
1774.69	0.308256
1787.87	0.542261
1798.91	0.783207
1806.36	1.29372
1812.03	1.77352
1816.62	2.55615
1819.56	3.94827

## Sheet: P5
SR	T
1135.12	0.0185207
1177.22	0.0335365
1233.34	0.042261
1349.46	0.0588228
1427.38	0.0916886
1616.62	0.115735
1687.64	0.139352
1885.09	0.168982
4618.41	0.188966
4378.81	0.19446
4614.32	0.204284
1802.64	0.2421
1812.17	0.312471
1827.79	0.485742
1837.82	1.29384
1846.82	1.8325
1852.81	2.41732

## Sheet: P6
SR	T
3953.04	0.0038872
3820.56	0.0028914
3801.67	0.00243031
3750.24	0.00531531
3281.68	0.0095569
3354.4	0.00960584
2972.92	0.00435424
2548.88	0.0137296
1335.9	0.00706178
1352.58	0.00786503
1376.46	0.00694476
1395.17	0.00918203
1446.72	0.00891785
1504.46	0.00993461
1568.09	0.0075106
1595.36	0.0124985
1621.28	0.01563
1638.44	0.00549911
1673.71	0.00525276
1702.84	0.0062278
1716.41	0.00558562
1750.38	0.00465338
1763.51	0.0048996
1801.67	0.00483302
1835.75	0.0047251
1864.13	0.00469725
1888.3	0.00520021
1915.08	0.0056116
1942.07	0.00588178
1978.44	0.00694694
2014.2	0.00763034
2052.13	0.00820453
2050.59	0.00729806
2032.27	0.00441021
2013.76	0.00389932
2000.9	0.00502036
2004.71	0.00443974
1982.28	0.00459983
1960.55	0.00402549
1927.63	0.00368566
1892.61	0.00365522
1840.24	0.00332297
1842.72	0.00821857
1313.45	0.0192352
1801.47	0.037955
1817.62	0.125179
1831.56	0.924686
1842.14	1.19164
1848.53	0.681432
1853.19	2.95957
1856.41	2.99737
